# Supplementary material for: The quest for molecular markers indicating root growth in microbially treated tomato (Solanum lycopersicum) plants
Source: FEMS Microbiol Ecol. 2025 Jun 18;101(7):fiaf063. doi: 10.1093/femsec/fiaf063 (PMC12199702; doi:10.1093/femsec/fiaf063)
Supplement: fiaf063_Supplemental_Files [file fiaf063_supplemental_files.zip]

Archive with 3 entries (3 files):
- Fig S1 .tif
- Fig S2.tif
- Supp info.docx
